# Supplementary material for: Type 1 Diabetes and Multiple Sclerosis Share General Autoimmunity Genetic Variation
Source: Genes (Basel). 2026 Apr 30;17(5):531. doi: 10.3390/genes17050531 (PMC13205159; doi:10.3390/genes17050531)
Supplement: Supplementary file 1 [file genes-17-00531-s001.zip]

Archive with 1 entries (1 files):
- genes-4200872-supplementary.pdf
